# Supplementary material for: Peptide-Guided TiO2/Graphene Oxide–Cellulose Hybrid Aerogels for Visible-Light Photocatalytic Degradation of Organic Pollutants
Source: Materials (Basel). 2025 Sep 30;18(19):4565. doi: 10.3390/ma18194565 (PMC12525821; doi:10.3390/ma18194565)
Supplement: Supplementary file 1 [file materials-18-04565-s001.zip]

Archive with 1 entries (1 files):
- materials-3884995-supplementary.pdf
